# Supplementary material for: Identification of endophytic Trichoderma species (Hypocreaceae, Hypocreales) and their application against leaf blight of host Platycladus orientalis
Source: MycoKeys. 2026 Feb 19;128:331–50. doi: 10.3897/mycokeys.128.174850 (PMC12946831; doi:10.3897/mycokeys.128.174850)
Supplement: XML Treatment for Trichoderma citrinoviride [file mycokeys.128.174850-treatment1.xml]

<!DOCTYPE tp:taxon-treatment
  PUBLIC "-//TaxonX//DTD Taxonomic Treatment Publishing DTD v0 20100105//EN" "tax-treatment-NSO.dtd">
<tp:taxon-treatment xmlns:tp="http://www.plazi.org/taxpub"><tp:treatment-meta><kwd-group><label>Taxon classification</label><kwd>
                <named-content content-type="kingdom">Fungi</named-content>
              </kwd><kwd>
                <named-content content-type="order">Hypocreales</named-content>
              </kwd><kwd>
                <named-content content-type="family">Hypocreaceae</named-content>
              </kwd></kwd-group><mixed-citation publication-type="journal"><person-group><name><surname>Jiao</surname><given-names>Ning</given-names></name><name><surname>Zhang</surname><given-names>Zhe</given-names></name><name><surname>Hyde</surname><given-names>Kevin D.</given-names></name><name><surname>Tang</surname><given-names>Alvin M. C.</given-names></name><name><surname>Liu</surname><given-names>Jinglan</given-names></name><name><surname>Wang</surname><given-names>Jing</given-names></name><name><surname>Tohtirjap</surname><given-names>Ablat</given-names></name><name><surname>Zhang</surname><given-names>Ying</given-names></name></person-group><article-title>Identification of endophytic <italic><tp:taxon-name><tp:taxon-name-part taxon-name-part-type="genus" reg="Trichoderma">Trichoderma</tp:taxon-name-part></tp:taxon-name></italic> species (<tp:taxon-name><tp:taxon-name-part taxon-name-part-type="family" reg="Hypocreaceae">Hypocreaceae</tp:taxon-name-part></tp:taxon-name>, <tp:taxon-name><tp:taxon-name-part taxon-name-part-type="order" reg="Hypocreales">Hypocreales</tp:taxon-name-part></tp:taxon-name>) and their application against leaf blight of host <italic><tp:taxon-name><tp:taxon-name-part taxon-name-part-type="genus" reg="Platycladus">Platycladus</tp:taxon-name-part> <tp:taxon-name-part taxon-name-part-type="species" reg="orientalis">orientalis</tp:taxon-name-part></tp:taxon-name></italic></article-title><source>MycoKeys</source><day>19</day><month>02</month><year>2026</year><volume>128</volume><fpage>331</fpage><lpage>350</lpage><pub-id pub-id-type="doi">10.3897/mycokeys.128.174850</pub-id></mixed-citation></tp:treatment-meta><tp:nomenclature><tp:taxon-name><object-id xmlns:xlink="http://www.w3.org/1999/xlink" content-type="arpha" xlink:type="simple">12084BC6-BCDA-5606-AB8C-CEE862C92CBD</object-id>
                    		<tp:taxon-name-part taxon-name-part-type="genus" reg="Trichoderma">Trichoderma</tp:taxon-name-part> <tp:taxon-name-part taxon-name-part-type="species" reg="citrinoviride">citrinoviride</tp:taxon-name-part>
                    	</tp:taxon-name><tp:taxon-authority>Bissett, Canad. J. Bot. 62(5): 926 (1984)</tp:taxon-authority><xref ref-type="fig" rid="F2">Fig. 2: Part I(i)</xref></tp:nomenclature><tp:treatment-sec sec-type="Strains examined"><title>Strains examined.</title><p>China • Beijing, Shijingshan District, Fahai Temple (<named-content xmlns:xlink="http://www.w3.org/1999/xlink" content-type="dwc:verbatimCoordinates" xlink:type="simple">39°56'29"N, 116°9'33"E</named-content>), on the branch of ancient <italic><tp:taxon-name><tp:taxon-name-part taxon-name-part-type="genus" reg="Platycladus">P.</tp:taxon-name-part> <tp:taxon-name-part taxon-name-part-type="species" reg="orientalis">orientalis</tp:taxon-name-part></tp:taxon-name></italic>, December 2024, N. Jiao and Z. Zhang (<abbrev xmlns:xlink="http://www.w3.org/1999/xlink" content-type="institution" xlink:title="Beijing Forestry University" xlink:type="simple">BJFU</abbrev>-FHS354; living culture: CGMCC3.28773).</p></tp:treatment-sec><tp:treatment-sec sec-type="Notes"><title>Notes.</title><p>Phylogenetic analysis showed that strain CGMCC3.28773 clustered together with <italic><tp:taxon-name><tp:taxon-name-part taxon-name-part-type="genus" reg="Trichoderma">T.</tp:taxon-name-part> <tp:taxon-name-part taxon-name-part-type="species" reg="citrinoviride">citrinoviride</tp:taxon-name-part></tp:taxon-name></italic> in the Longibrachiatum clade, with strong support (<abbrev xmlns:xlink="http://www.w3.org/1999/xlink" xlink:title="maximum likelihood" xlink:type="simple">ML</abbrev>/<abbrev xmlns:xlink="http://www.w3.org/1999/xlink" xlink:title="Bayesian inference" xlink:type="simple">BI</abbrev>/<abbrev xmlns:xlink="http://www.w3.org/1999/xlink" xlink:title="maximum parsimony" xlink:type="simple">MP</abbrev> = 100/1/100). Morphologically, the characteristics and sizes of phialides (3.6–6.8 × 2.4–3.0 μm, n = 30 in this study vs. 3.5–6.6 × 2.0–3.2 μm), conidia (2.9–3.7 × 1.8–2.4 μm, n = 50 in this study vs. 2.2–3.7 × 1.5–2.1 μm), and chlamydospores (5.8–7.0 × 3.5–5.0 μm, n = 30 in this study vs. 4–7 × 3–5 μm) were similar to the description provided by <xref ref-type="bibr" rid="B3">Bissett (1984)</xref> (Table <xref ref-type="table" rid="T2">2</xref>). Based on phylogeny and morphology, this isolate was identified as <italic><tp:taxon-name><tp:taxon-name-part taxon-name-part-type="genus" reg="Trichoderma">T.</tp:taxon-name-part> <tp:taxon-name-part taxon-name-part-type="species" reg="citrinoviride">citrinoviride</tp:taxon-name-part></tp:taxon-name></italic>. <italic><tp:taxon-name><tp:taxon-name-part taxon-name-part-type="genus" reg="Trichoderma">Trichoderma</tp:taxon-name-part> <tp:taxon-name-part taxon-name-part-type="species" reg="citrinoviride">citrinoviride</tp:taxon-name-part></tp:taxon-name></italic> has previously been reported as an endophyte of <italic><tp:taxon-name><tp:taxon-name-part taxon-name-part-type="genus" reg="Platycladus">P.</tp:taxon-name-part> <tp:taxon-name-part taxon-name-part-type="species" reg="orientalis">orientalis</tp:taxon-name-part></tp:taxon-name></italic>, and in this study, this species was isolated again.</p><fig id="F2" position="float" orientation="portrait"><object-id xmlns:xlink="http://www.w3.org/1999/xlink" content-type="doi" xlink:type="simple">10.3897/mycokeys.128.174850.figure2</object-id><object-id xmlns:xlink="http://www.w3.org/1999/xlink" content-type="arpha" xlink:type="simple">96185606-FF5D-5431-94A2-4CB261582413</object-id><label>Figure 2.</label><caption><p>Colonies and microscopic characteristics of <italic><tp:taxon-name><tp:taxon-name-part taxon-name-part-type="genus" reg="Trichoderma">Trichoderma</tp:taxon-name-part></tp:taxon-name></italic> species isolated from the ancient <italic><tp:taxon-name><tp:taxon-name-part taxon-name-part-type="genus" reg="Platycladus">P.</tp:taxon-name-part> <tp:taxon-name-part taxon-name-part-type="species" reg="orientalis">orientalis</tp:taxon-name-part></tp:taxon-name></italic>. <bold>Part I</bold>: the morphology of the three known species. <bold>A</bold>. Colonies after 7 d at 25 °C on <abbrev xmlns:xlink="http://www.w3.org/1999/xlink" xlink:title="potato dextrose agar" xlink:type="simple">PDA</abbrev>; <bold>B</bold>. Conidiophores and phialides; <bold>C</bold>. Conidia; <bold>D</bold>. Chlamydospore. Scale bars: 10 μm (<bold>B–D</bold>). <bold>Part II</bold>: the morphology of the novel species <italic><tp:taxon-name><tp:taxon-name-part taxon-name-part-type="genus" reg="Trichoderma">T.</tp:taxon-name-part> <tp:taxon-name-part taxon-name-part-type="species" reg="platycladi">platycladi</tp:taxon-name-part></tp:taxon-name></italic>. <bold>A–D</bold>. Colonies after 7 d at 25 °C on media (A: <abbrev xmlns:xlink="http://www.w3.org/1999/xlink" xlink:title="potato dextrose agar" xlink:type="simple">PDA</abbrev>; B: <abbrev xmlns:xlink="http://www.w3.org/1999/xlink" xlink:title="malt extract agar" xlink:type="simple">MEA</abbrev>; C: <abbrev xmlns:xlink="http://www.w3.org/1999/xlink" xlink:title="cornmeal dextrose agar" xlink:type="simple">CMD</abbrev>; D: <abbrev xmlns:xlink="http://www.w3.org/1999/xlink" xlink:title="synthetic low-nutrient agar" xlink:type="simple">SNA</abbrev>); <bold>E–G</bold>. Conidiophores and phialides; <bold>H–J</bold>. Conidia; <bold>K, L</bold>. Chlamydospore. Scale bars: 10 μm (<bold>E–L</bold>).</p></caption><graphic xmlns:xlink="http://www.w3.org/1999/xlink" xlink:href="mycokeys-128-331-g002.jpg" id="oo_1543348.jpg" position="float" orientation="portrait" xlink:type="simple"><uri content-type="original_file" xlink:type="simple">https://binary.pensoft.net/fig/1543348</uri></graphic></fig><table-wrap id="T2" position="float" orientation="portrait"><label>Table 2.</label><caption><p>Morphological characteristics of <italic><tp:taxon-name><tp:taxon-name-part taxon-name-part-type="genus" reg="Trichoderma">Trichoderma</tp:taxon-name-part></tp:taxon-name></italic> species in this study.<sup>x</sup></p></caption><table><tbody><tr><th rowspan="2" colspan="1">Species</th><th rowspan="2" colspan="1">Strain</th><th rowspan="1" colspan="2">Colony character on <abbrev xmlns:xlink="http://www.w3.org/1999/xlink" xlink:title="potato dextrose agar" xlink:type="simple">PDA</abbrev></th><th rowspan="1" colspan="1">Conidiophores</th><th rowspan="1" colspan="2">Phialides</th><th rowspan="1" colspan="2">Conidia</th><th rowspan="1" colspan="2">Chlamydospores</th></tr><tr><th rowspan="1" colspan="1">Description of colonial morphology</th><th rowspan="1" colspan="1">Diameters (mm/3 days)</th><th rowspan="1" colspan="1">Character</th><th rowspan="1" colspan="1">Size (μm)</th><th rowspan="1" colspan="1">Character</th><th rowspan="1" colspan="1">Size (μm)</th><th rowspan="1" colspan="1">Character</th><th rowspan="1" colspan="1">Size (μm)</th><th rowspan="1" colspan="1">Character</th></tr><tr><td rowspan="1" colspan="1">
                      <italic>
                        <tp:taxon-name><tp:taxon-name-part taxon-name-part-type="genus" reg="Trichoderma">T.</tp:taxon-name-part> <tp:taxon-name-part taxon-name-part-type="species" reg="citrinoviride">citrinoviride</tp:taxon-name-part></tp:taxon-name>
                      </italic>
                    </td><td rowspan="1" colspan="1">CGMCC3.28773</td><td rowspan="1" colspan="1">White at first, quickly shading to green, occasionally forming compact, hemispherical pustules up to 10 mm in diameter, odor indistinct.</td><td rowspan="1" colspan="1">59–62</td><td rowspan="1" colspan="1">Irregularly shaped tufts, main branches long and relatively straight, side branches arising at near right angles, usually arising singly and at irregular intervals, or occasionally in opposite pairs, rarely branched.</td><td rowspan="1" colspan="1">3.6–6.8 × 2.4–3.0 (n = 30)</td><td rowspan="1" colspan="1">lageniform to ampulliform</td><td rowspan="1" colspan="1">2.9–3.7 × 1.8–2.4 (n = 50)</td><td rowspan="1" colspan="1">dilute green, more or less ellipsoidal</td><td rowspan="1" colspan="1">5.8–7.0 × 3.5–5.0 (n = 30)</td><td rowspan="1" colspan="1">single or in pairs, globose to subglobose</td></tr><tr><td rowspan="1" colspan="1">
                      <italic>
                        <tp:taxon-name><tp:taxon-name-part taxon-name-part-type="genus" reg="Trichoderma">T.</tp:taxon-name-part> <tp:taxon-name-part taxon-name-part-type="species" reg="nordicum">nordicum</tp:taxon-name-part></tp:taxon-name>
                      </italic>
                    </td><td rowspan="1" colspan="1">CGMCC3.28772</td><td rowspan="1" colspan="1">Grey-white at first and slowly turning green, diffusing pigment or distinctive odour absent.</td><td rowspan="1" colspan="1">67–71</td><td rowspan="1" colspan="1">Branches narrow and flexuous, typically forming a pyramidal structure with regularly whorled branches, each branch terminating in a cruciate whorl of up to 5 phialides.</td><td rowspan="1" colspan="1">7.5–11.2 × 2.8–3.3 (n = 30)</td><td rowspan="1" colspan="1">lageniform</td><td rowspan="1" colspan="1">4.0–4.8 × 4.0–4.3 (n = 50)</td><td rowspan="1" colspan="1">green, globose to obovoidal</td><td rowspan="1" colspan="1">8.5–10.0 × 8.5–9.7 (n = 30)</td><td rowspan="1" colspan="1">sometimes present, globose to subglobose</td></tr><tr><td rowspan="1" colspan="1">
                      <italic>
                        <tp:taxon-name><tp:taxon-name-part taxon-name-part-type="genus" reg="Trichoderma">T.</tp:taxon-name-part> <tp:taxon-name-part taxon-name-part-type="species" reg="obovatum">obovatum</tp:taxon-name-part></tp:taxon-name>
                      </italic>
                    </td><td rowspan="1" colspan="1">CGMCC3.28771</td><td rowspan="1" colspan="1">Pale green to green, margin dense, sparse in the middle, floccose, homoge neous, indistinctly zonate, aerial hyphae abundant, especially pleasant odor noted.</td><td rowspan="1" colspan="1">80–85</td><td rowspan="1" colspan="1">Straight or curved, emerging in right angles or oriented towards to the conidiophore axis, typically with 1–2 branched levels, side branches simple.</td><td rowspan="1" colspan="1">5.0–9.0 × 2.8–4.0 (n = 30)</td><td rowspan="1" colspan="1">ampuliform to lageniform, sometimes nearly round</td><td rowspan="1" colspan="1">3.2–4.0 × 3.0–3.5 (n = 50)</td><td rowspan="1" colspan="1">green, globose, oval to obovate</td><td rowspan="1" colspan="1">7.0–8.8 × 6.8–8.2 (n = 30)</td><td rowspan="1" colspan="1">single, terminal or intercalary, globose to subglobose</td></tr><tr><td rowspan="1" colspan="1">
                      <italic>
                        <tp:taxon-name><tp:taxon-name-part taxon-name-part-type="genus" reg="Trichoderma">T.</tp:taxon-name-part> <tp:taxon-name-part taxon-name-part-type="species" reg="platycladi">platycladi</tp:taxon-name-part></tp:taxon-name>
                      </italic>
                    </td><td rowspan="1" colspan="1">CGMCC3.28769, CGMCC3.28770</td><td rowspan="1" colspan="1">Radial, white, fluffy, aerial hyphae dense, abundant, yellow-green and white conidial pustules form after 7 days, no distinct odor or diffusing pigment observed.</td><td rowspan="1" colspan="1">62–65</td><td rowspan="1" colspan="1">Pyramidal, with opposite branches slightly inclined upward or at right angles, sometimes arising at irregular intervals along the main axis, closely spaced and not re-branching.</td><td rowspan="1" colspan="1">6.0–8.1 × 3.0–3.8 (n = 30)</td><td rowspan="1" colspan="1">lageniform to subulate</td><td rowspan="1" colspan="1">2.6–3.4 × 2.4–2.8 (n = 50)</td><td rowspan="1" colspan="1">green, globose to obovoidal</td><td rowspan="1" colspan="1">5.1–7.0 × 4.9–6.8 (n = 30)</td><td rowspan="1" colspan="1">often terminal, globose to subglobose</td></tr></tbody></table><table-wrap-foot><fn><p><sup>x</sup> Colony diameters on <abbrev xmlns:xlink="http://www.w3.org/1999/xlink" xlink:title="potato dextrose agar" xlink:type="simple">PDA</abbrev> under 25 °C in the dark were measured on the 3<sup>rd</sup> day.</p></fn></table-wrap-foot></table-wrap></tp:treatment-sec><ref-list><ref id="B3"><mixed-citation xmlns:xlink="http://www.w3.org/1999/xlink" xlink:type="simple">Bissett J (1984) A revision of the genus <italic><tp:taxon-name><tp:taxon-name-part taxon-name-part-type="genus">Trichoderma</tp:taxon-name-part></tp:taxon-name></italic>. I. section Longibrachiatum sect. nov. Canadian Journal of Botany 62: 924–931. <ext-link xlink:href="10.1139/b84-131" ext-link-type="doi" xlink:type="simple">https://doi.org/10.1139/b84-131</ext-link></mixed-citation></ref></ref-list></tp:taxon-treatment>
