# Supplementary material for: Identification of endophytic Trichoderma species (Hypocreaceae, Hypocreales) and their application against leaf blight of host Platycladus orientalis
Source: MycoKeys. 2026 Feb 19;128:331–50. doi: 10.3897/mycokeys.128.174850 (PMC12946831; doi:10.3897/mycokeys.128.174850)
Supplement: XML Treatment for Trichoderma platycladi [file mycokeys.128.174850-treatment4.xml]

<!DOCTYPE tp:taxon-treatment
  PUBLIC "-//TaxonX//DTD Taxonomic Treatment Publishing DTD v0 20100105//EN" "tax-treatment-NSO.dtd">
<tp:taxon-treatment xmlns:tp="http://www.plazi.org/taxpub"><tp:treatment-meta><kwd-group><label>Taxon classification</label><kwd>
                <named-content content-type="kingdom">Fungi</named-content>
              </kwd><kwd>
                <named-content content-type="order">Hypocreales</named-content>
              </kwd><kwd>
                <named-content content-type="family">Hypocreaceae</named-content>
              </kwd></kwd-group><mixed-citation publication-type="journal"><person-group><name><surname>Jiao</surname><given-names>Ning</given-names></name><name><surname>Zhang</surname><given-names>Zhe</given-names></name><name><surname>Hyde</surname><given-names>Kevin D.</given-names></name><name><surname>Tang</surname><given-names>Alvin M. C.</given-names></name><name><surname>Liu</surname><given-names>Jinglan</given-names></name><name><surname>Wang</surname><given-names>Jing</given-names></name><name><surname>Tohtirjap</surname><given-names>Ablat</given-names></name><name><surname>Zhang</surname><given-names>Ying</given-names></name></person-group><article-title>Identification of endophytic <italic><tp:taxon-name><tp:taxon-name-part taxon-name-part-type="genus" reg="Trichoderma">Trichoderma</tp:taxon-name-part></tp:taxon-name></italic> species (<tp:taxon-name><tp:taxon-name-part taxon-name-part-type="family" reg="Hypocreaceae">Hypocreaceae</tp:taxon-name-part></tp:taxon-name>, <tp:taxon-name><tp:taxon-name-part taxon-name-part-type="order" reg="Hypocreales">Hypocreales</tp:taxon-name-part></tp:taxon-name>) and their application against leaf blight of host <italic><tp:taxon-name><tp:taxon-name-part taxon-name-part-type="genus" reg="Platycladus">Platycladus</tp:taxon-name-part> <tp:taxon-name-part taxon-name-part-type="species" reg="orientalis">orientalis</tp:taxon-name-part></tp:taxon-name></italic></article-title><source>MycoKeys</source><day>19</day><month>02</month><year>2026</year><volume>128</volume><fpage>331</fpage><lpage>350</lpage><pub-id pub-id-type="doi">10.3897/mycokeys.128.174850</pub-id></mixed-citation></tp:treatment-meta><tp:nomenclature><tp:taxon-name><object-id xmlns:xlink="http://www.w3.org/1999/xlink" content-type="arpha" xlink:type="simple">73F77AF7-0B96-590E-8E5D-07D9A97992F3</object-id>
                    		<tp:taxon-name-part taxon-name-part-type="genus" reg="Trichoderma">Trichoderma</tp:taxon-name-part> <tp:taxon-name-part taxon-name-part-type="species" reg="platycladi">platycladi</tp:taxon-name-part>
                    	
                    		<object-id xmlns:xlink="http://www.w3.org/1999/xlink" content-type="mycobank" xlink:type="simple">MycoBank No: 859234</object-id>
                    	</tp:taxon-name><tp:taxon-authority>N. Jiao &amp; Y. Zhang</tp:taxon-authority><tp:taxon-status xmlns:xlink="http://www.w3.org/1999/xlink" xlink:type="simple">sp. nov.</tp:taxon-status><xref ref-type="fig" rid="F2">Fig. 2: Part II</xref></tp:nomenclature><tp:treatment-sec sec-type="Etymology"><title>Etymology.</title><p>The epithet refers to the host plant genus <italic><tp:taxon-name><tp:taxon-name-part taxon-name-part-type="genus" reg="Platycladus">Platycladus</tp:taxon-name-part></tp:taxon-name></italic>.</p></tp:treatment-sec><tp:treatment-sec sec-type="Description"><title>Description.</title><p><bold><italic>Sexual morph</italic></bold>: Unknown. <bold><italic>Asexual morph</italic></bold>: Conidiophores pyramidal, with opposite branches slightly inclined upward or at right angles, sometimes arising at irregular intervals along the main axis, closely spaced, and not re-branching. Phialides lageniform to subulate, often with a narrow neck, discrete or integrated, solitary or in whorls of 2–4, 5.8–8.1(−8.5) × 2.8–4.0 μm (mean ± SD = 7.5 ± 0.7 × 3.2 ± 0.2 μm, n = 30), length/width ratio of 1.8–2.9 (mean 2.3 ± 0.3), base 1.4–1.8 μm (mean ± SD = 1.5 ± 0.2 μm, n = 30). Conidia globose to obovoidal, green, 2.4–3.5 × 2.2–2.9 μm (mean ± SD = 3.1 ± 0.2 × 2.7 ± 0.1 μm, n = 50), length/width ratio of 1.0–1.3 (mean ± SD = 1.1 ± 0.1). Chlamydospores often terminal, globose to subglobose, 5.0–7.1 × 4.8–7.0 μm (mean ± SD = 6.0 ± 0.5 × 5.5 ± 0.6 μm, n = 30), length/width ratio of 1.0–1.2 (mean ± SD = 1.1 ± 0.1).</p></tp:treatment-sec><tp:treatment-sec sec-type="Culture characteristics"><title>Culture characteristics.</title><p>Optimal growth at 30 °C. Colony radius on <abbrev xmlns:xlink="http://www.w3.org/1999/xlink" xlink:title="potato dextrose agar" xlink:type="simple">PDA</abbrev> after 3 days: 62–65 mm at 25 °C, covering the plate at 30 °C, and 30–32 mm at 35 °C. Covering the plate after 4 days at 25 °C. Colony radial, white, fluffy, aerial hyphaedense, abundant. Yellow-green and white conidial pustules form after 7 days. No distinct odor or diffusing pigment observed. Colony radius on <abbrev xmlns:xlink="http://www.w3.org/1999/xlink" xlink:title="malt extract agar" xlink:type="simple">MEA</abbrev> after 3 days: 56–58 mm at 25 °C, 68–70 mm at 30 °C, and 28–31 mm at 35 °C. Covering the plate after 4 days at 25 °C and at 30 °C. Colony well-defined, radial, mycelia white, forming a broad distinct zonate after 7 days. No distinct odor or diffusing pigment observed. Colony radius on <abbrev xmlns:xlink="http://www.w3.org/1999/xlink" xlink:title="cornmeal dextrose agar" xlink:type="simple">CMD</abbrev> after 3 days: 40–45 mm at 25 °C, 62–65 mm at 30 °C, and 36–38 mm at 35 °C. Covering the plate after 5 days at 25 °C and 4 days at 30 °C. Colony white, radial, aerial hyphae rare. No distinct odor or diffusing pigment observed. Colony radius on <abbrev xmlns:xlink="http://www.w3.org/1999/xlink" xlink:title="synthetic low-nutrient agar" xlink:type="simple">SNA</abbrev> after 3 days: 40–43 mm at 25 °C, 62–65 mm at 30 °C, and 25–27 mm at 35 °C. Covering the plate after 5 days at 25 °C and 4 days at 30 °C. Colony hyaline, radial, aerial hyphae sparse. Pale green and white conidial pustules form after 3 days, a small green disk around the inoculums. No distinct odor or diffusing pigment observed.</p></tp:treatment-sec><tp:treatment-sec sec-type="Type"><title>Type.</title><p>China • Beijing, Dongcheng District, Zhongshan Park (<named-content xmlns:xlink="http://www.w3.org/1999/xlink" content-type="dwc:verbatimCoordinates" xlink:type="simple">39°54'37"N, 116°23'39"E</named-content>), on the trunk of ancient <italic><tp:taxon-name><tp:taxon-name-part taxon-name-part-type="genus" reg="Platycladus">P.</tp:taxon-name-part> <tp:taxon-name-part taxon-name-part-type="species" reg="orientalis">orientalis</tp:taxon-name-part></tp:taxon-name></italic>, September 2023, N. Jiao and Y. Zhang (holotype <abbrev xmlns:xlink="http://www.w3.org/1999/xlink" content-type="institution" xlink:title="Beijing Forestry University" xlink:type="simple">BJFU</abbrev>-ZS17; paratype <abbrev xmlns:xlink="http://www.w3.org/1999/xlink" content-type="institution" xlink:title="Beijing Forestry University" xlink:type="simple">BJFU</abbrev>-ZS15, ex-type culture: CGMCC3.28769).</p></tp:treatment-sec><tp:treatment-sec sec-type="Additional strain examined"><title>Additional strain examined.</title><p>• Living culture: CGMCC3.28770; other information is the same as the type.</p></tp:treatment-sec><tp:treatment-sec sec-type="Notes"><title>Notes.</title><p><italic><tp:taxon-name><tp:taxon-name-part taxon-name-part-type="genus" reg="Trichoderma">Trichoderma</tp:taxon-name-part> <tp:taxon-name-part taxon-name-part-type="species" reg="platycladi">platycladi</tp:taxon-name-part></tp:taxon-name></italic> is recognized as an endophyte of <italic><tp:taxon-name><tp:taxon-name-part taxon-name-part-type="genus" reg="Platycladus">P.</tp:taxon-name-part> <tp:taxon-name-part taxon-name-part-type="species" reg="orientalis">orientalis</tp:taxon-name-part></tp:taxon-name></italic>. Phylogenetic analysis indicated that this species is a new member of the Harzianum clade and is closely related to <italic><tp:taxon-name><tp:taxon-name-part taxon-name-part-type="genus" reg="Trichoderma">T.</tp:taxon-name-part> <tp:taxon-name-part taxon-name-part-type="species" reg="inhamatum">inhamatum</tp:taxon-name-part></tp:taxon-name></italic>. <italic><tp:taxon-name><tp:taxon-name-part taxon-name-part-type="genus" reg="Trichoderma">T.</tp:taxon-name-part> <tp:taxon-name-part taxon-name-part-type="species" reg="platycladi">platycladi</tp:taxon-name-part></tp:taxon-name></italic> exhibits nucleotide differences from <italic><tp:taxon-name><tp:taxon-name-part taxon-name-part-type="genus" reg="Trichoderma">T.</tp:taxon-name-part> <tp:taxon-name-part taxon-name-part-type="species" reg="inhamatum">inhamatum</tp:taxon-name-part></tp:taxon-name></italic> in the <italic>rpb</italic>2 region amounting to 3.2% (25/788, one gap) and differences of 1.1% (6/563, two gaps) in <italic>tef</italic>1-α. Morphologically, the phialides of <italic><tp:taxon-name><tp:taxon-name-part taxon-name-part-type="genus" reg="Trichoderma">T.</tp:taxon-name-part> <tp:taxon-name-part taxon-name-part-type="species" reg="platycladi">platycladi</tp:taxon-name-part></tp:taxon-name></italic> are obviously longer than those of the type strain of <italic><tp:taxon-name><tp:taxon-name-part taxon-name-part-type="genus" reg="Trichoderma">T.</tp:taxon-name-part> <tp:taxon-name-part taxon-name-part-type="species" reg="inhamatum">inhamatum</tp:taxon-name-part></tp:taxon-name></italic> (mean 7.5 × 3.2 μm vs. 5.0 × 3.2 μm) (<xref ref-type="bibr" rid="B35">Veerkamp and Gams 1983</xref>; <xref ref-type="bibr" rid="B6">Chaverri et al. 2015</xref>). In addition, the conidia of <italic><tp:taxon-name><tp:taxon-name-part taxon-name-part-type="genus" reg="Trichoderma">T.</tp:taxon-name-part> <tp:taxon-name-part taxon-name-part-type="species" reg="platycladi">platycladi</tp:taxon-name-part></tp:taxon-name></italic> are slightly larger than those of <italic><tp:taxon-name><tp:taxon-name-part taxon-name-part-type="genus" reg="Trichoderma">T.</tp:taxon-name-part> <tp:taxon-name-part taxon-name-part-type="species" reg="inhamatum">inhamatum</tp:taxon-name-part></tp:taxon-name></italic> (2.6–3.4 × 2.4–2.8 μm vs. 2.5–3.0 × 2.2–2.7 μm) (<xref ref-type="bibr" rid="B35">Veerkamp and Gams 1983</xref>; <xref ref-type="bibr" rid="B6">Chaverri et al. 2015</xref>). Based on morphological characteristics and multigene phylogenetic analyses, this species is described as a novel taxon.</p></tp:treatment-sec><tp:treatment-sec><!--Section generated to contain objects referenced in tp:taxon-treatment.--><fig id="F2" position="float" orientation="portrait"><object-id xmlns:xlink="http://www.w3.org/1999/xlink" content-type="doi" xlink:type="simple">10.3897/mycokeys.128.174850.figure2</object-id><object-id xmlns:xlink="http://www.w3.org/1999/xlink" content-type="arpha" xlink:type="simple">96185606-FF5D-5431-94A2-4CB261582413</object-id><label>Figure 2.</label><caption><p>Colonies and microscopic characteristics of <italic><tp:taxon-name><tp:taxon-name-part taxon-name-part-type="genus" reg="Trichoderma">Trichoderma</tp:taxon-name-part></tp:taxon-name></italic> species isolated from the ancient <italic><tp:taxon-name><tp:taxon-name-part taxon-name-part-type="genus" reg="Platycladus">P.</tp:taxon-name-part> <tp:taxon-name-part taxon-name-part-type="species" reg="orientalis">orientalis</tp:taxon-name-part></tp:taxon-name></italic>. <bold>Part I</bold>: the morphology of the three known species. <bold>A</bold>. Colonies after 7 d at 25 °C on <abbrev xmlns:xlink="http://www.w3.org/1999/xlink" xlink:title="potato dextrose agar" xlink:type="simple">PDA</abbrev>; <bold>B</bold>. Conidiophores and phialides; <bold>C</bold>. Conidia; <bold>D</bold>. Chlamydospore. Scale bars: 10 μm (<bold>B–D</bold>). <bold>Part II</bold>: the morphology of the novel species <italic><tp:taxon-name><tp:taxon-name-part taxon-name-part-type="genus" reg="Trichoderma">T.</tp:taxon-name-part> <tp:taxon-name-part taxon-name-part-type="species" reg="platycladi">platycladi</tp:taxon-name-part></tp:taxon-name></italic>. <bold>A–D</bold>. Colonies after 7 d at 25 °C on media (A: <abbrev xmlns:xlink="http://www.w3.org/1999/xlink" xlink:title="potato dextrose agar" xlink:type="simple">PDA</abbrev>; B: <abbrev xmlns:xlink="http://www.w3.org/1999/xlink" xlink:title="malt extract agar" xlink:type="simple">MEA</abbrev>; C: <abbrev xmlns:xlink="http://www.w3.org/1999/xlink" xlink:title="cornmeal dextrose agar" xlink:type="simple">CMD</abbrev>; D: <abbrev xmlns:xlink="http://www.w3.org/1999/xlink" xlink:title="synthetic low-nutrient agar" xlink:type="simple">SNA</abbrev>); <bold>E–G</bold>. Conidiophores and phialides; <bold>H–J</bold>. Conidia; <bold>K, L</bold>. Chlamydospore. Scale bars: 10 μm (<bold>E–L</bold>).</p></caption><graphic xmlns:xlink="http://www.w3.org/1999/xlink" xlink:href="mycokeys-128-331-g002.jpg" id="oo_1543348.jpg" position="float" orientation="portrait" xlink:type="simple"><uri content-type="original_file" xlink:type="simple">https://binary.pensoft.net/fig/1543348</uri></graphic></fig></tp:treatment-sec><ref-list><ref id="B35"><mixed-citation xmlns:xlink="http://www.w3.org/1999/xlink" xlink:type="simple">Veerkamp J, Gams W (1983) Los hongos de Colombia viii. some new species of soil fungi from Colombia. Caldasia 13: 709–717. <ext-link xlink:href="10.2307/23641089" ext-link-type="doi" xlink:type="simple">https://doi.org/10.2307/23641089</ext-link></mixed-citation></ref><ref id="B6"><mixed-citation xmlns:xlink="http://www.w3.org/1999/xlink" xlink:type="simple">Chaverri P, Branco-Rocha F, Jaklitsch W, Gazis R, Degenkolb T, Samuels GJ (2015) Systematics of the <italic><tp:taxon-name><tp:taxon-name-part taxon-name-part-type="genus">Trichoderma</tp:taxon-name-part> <tp:taxon-name-part taxon-name-part-type="species">harzianum</tp:taxon-name-part></tp:taxon-name></italic> species complex and the re-identification of commercial biocontrol strains. Mycologia 107(3): 558–590. <ext-link xlink:href="10.3852/14-147" ext-link-type="doi" xlink:type="simple">https://doi.org/10.3852/14-147</ext-link></mixed-citation></ref></ref-list></tp:taxon-treatment>
